# Supplementary material for: Development of pH-Responsive Polymer Coating as an Alternative to Enzyme-Based Stem Cell Dissociation for Cell Therapy
Source: Materials (Basel). 2021 Jan 20;14(3):491. doi: 10.3390/ma14030491 (PMC7864336; doi:10.3390/ma14030491)
Supplement: Supplementary file 1 [file materials-14-00491-s001.zip]

Archive with 1 entries (1 files):
- materials-1072972-supplementary.pdf
